# Supplementary material for: Metabolomic and Physiological Analyses Reveal the Effects of Different Storage Conditions on Sinojackia xylocarpa Hu Seeds
Source: Metabolites. 2024 Sep 18;14(9):503. doi: 10.3390/metabo14090503 (PMC11434619; doi:10.3390/metabo14090503)
Supplement: Supplementary file 1 [file metabolites-14-00503-s001.zip]

Archive with 1 entries (1 files):
- metabolites-3176468-supplementary.pdf
